# Supplementary material for: An Image-Analysis-Based Method for the Prediction of Recombinant Protein Fiber Tensile Strength
Source: Materials (Basel). 2022 Jan 18;15(3):708. doi: 10.3390/ma15030708 (PMC8915176; doi:10.3390/ma15030708)
Supplement: Supplementary file 1 [file materials-15-00708-s001.zip]

Archive with 1 entries (1 files):
- materials-1519968-supplementary.pdf
